# Supplementary material for: Cellulose–Silver Composites Materials: Preparation and Applications
Source: Biomolecules. 2021 Nov 12;11(11):1684. doi: 10.3390/biom11111684 (PMC8615592; doi:10.3390/biom11111684)
Supplement: Supplementary file 1 [file biomolecules-11-01684-s001.zip]

Archive with 1 entries (1 files):
- biomolecules-1440141-supplementary.pdf
